# Supplementary material for: Electronic Health Record–Based Absolute Risk Prediction Model for Esophageal Cancer in the Chinese Population: Model Development and External Validation
Source: JMIR Public Health Surveill. 2023 Mar 15;9:e43725. doi: 10.2196/43725 (PMC10132027; doi:10.2196/43725)
Supplement: Multimedia Appendix 16 [file publichealth_v9i1e43725_app16.zip]

Archive with 13 entries (11 files):
- ado/
- ado/cr_cif.ado
- ado/make_predictions_ec.ado
- input_file.csv
- Instructions for user.docx
- model_binaries/
- model_binaries/death.ster
- model_binaries/inc_model1.ster
- model_binaries/inc_model2.ster
- model_binaries/inc_model3.ster
- model_binaries/inc_model4.ster
- output_file.csv
- predict_ec_10y_risk.do
