# Supplementary material for: Electronic Health Record–Based Absolute Risk Prediction Model for Esophageal Cancer in the Chinese Population: Model Development and External Validation
Source: JMIR Public Health Surveill. 2023 Mar 15;9:e43725. doi: 10.2196/43725 (PMC10132027; doi:10.2196/43725)
Supplement: Multimedia Appendix 16 [file publichealth_v9i1e43725_app16.zip › ado/make_predictions_ec.ado]

*! make_predictions.ado
*! Stata command to calculate the predicted cumulative incidence of
*! ESCC based on given data provided and the CKB EC risk prediction model
*! Originally coded designed by dcmuller; modified by Yuting han

progr define make_predictions_ec
version 12
syntax , nyears(integer) time0(varname)

quietly estimates use ./model_binaries/inc_model1.ster
quietly estimates store inc_model1
quietly estimates use ./model_binaries/inc_model2.ster
quietly estimates store inc_model2
quietly estimates use ./model_binaries/inc_model3.ster
quietly estimates store inc_model3
quietly estimates use ./model_binaries/inc_model4.ster
quietly estimates store inc_model4
quietly estimates use ./model_binaries/death.ster
quietly estimates store mort

tempvar tempid
gen `tempid' = _n
tempfile data1 data2 data3 data4

* Model 1
cap confirm var age is_female region_is_urban high_risk_area
if _rc == 0{

    qui count
    local n_before = r(N)
    if `=r(N)' != 0 {
    preserve
    cr_cif inc_model1 mort , ///
        time(`nyears') stub(cif) time0(`time0') idvar(`tempid') intpoints(2)
    rename cif_inc_model1 cif_inc`nyears'_model1 
    qui save `data1', replace
    restore
    }

}
else{

    preserve
    qui gen cif_inc`nyears'_model1 = "NA"
    qui save `data1',replace
    restore

}

* Model 2
cap confirm var age is_female region_is_urban high_risk_area education_3g cancer_fh_2g
if _rc == 0{

    qui count
    local n_before = r(N)
    if `=r(N)' != 0 {
    preserve
    cr_cif inc_model2 mort , ///
        time(`nyears') stub(cif) time0(`time0') idvar(`tempid') intpoints(2)
    rename cif_inc_model2 cif_inc`nyears'_model2
    qui save `data2', replace
    restore
    }

}
else{

    preserve
    qui gen cif_inc`nyears'_model2 = "NA"
    qui save `data2',replace
    restore

}

* Model 3
cap confirm var age is_female region_is_urban high_risk_area education_3g cancer_fh_2g smoking_3g alcohol_4g bmi_3g
if _rc == 0{

    qui count
    local n_before = r(N)
    if `=r(N)' != 0 {
    preserve
    cr_cif inc_model3 mort , ///
        time(`nyears') stub(cif) time0(`time0') idvar(`tempid') intpoints(2)
    rename cif_inc_model3 cif_inc`nyears'_model3
    qui save `data3', replace
    restore
    }

}
else{

    preserve
    qui gen cif_inc`nyears'_model3 = "NA"
    qui save `data3',replace
    restore

}

* Model 4
cap confirm var age is_female region_is_urban high_risk_area education_3g cancer_fh_2g smoking_3g ///
    alcohol_4g bmi_3g hot_tea_3g PA_2g fruit_3g
if _rc == 0{

    qui count
    local n_before = r(N)
    if `=r(N)' != 0 {
    preserve
    cr_cif inc_model4 mort , ///
        time(`nyears') stub(cif) time0(`time0') idvar(`tempid') intpoints(2)
    rename cif_inc_model4 cif_inc`nyears'_model4
    qui save `data4', replace
    restore
    }

}
else{

    preserve
    qui gen cif_inc`nyears'_model4 = "NA"
    qui save `data4',replace
    restore

}


use `data1', clear
forvalues n = 2/4{

  qui merge 1:1 `tempid' using `data`n'', keepusing(cif_inc`nyears'_model`n') nogen

}

qui count
local n_after = r(N)
assert `n_before'==`n_after'
drop cif_*_raw cif_mort
end
