# Supplementary material for: Electronic Health Record–Based Absolute Risk Prediction Model for Esophageal Cancer in the Chinese Population: Model Development and External Validation
Source: JMIR Public Health Surveill. 2023 Mar 15;9:e43725. doi: 10.2196/43725 (PMC10132027; doi:10.2196/43725)
Supplement: Multimedia Appendix 16 [file publichealth_v9i1e43725_app16.zip › input_file.csv]

region_is_urban	is_female	high_risk_area	education_3g	age_at_study_date	cancer_fh_2g	hot_tea_3g	smoking_3g	alcohol_4g	fruit_3g	bmi_3g	PA_2g
1	1	0	1	40.25	0	1	1	1	0	2	0
1	1	0	1	47.23	1	1	1	1	0	3	0
1	1	0	1	57.73	0	1	1	1	0	3	0
1	1	0	2	41.92	0	1	1	1	0	2	0
1	0	0	2	48.33	0	1	2	1	1	3	0
1	1	0	1	45.11	1	1	1	1	0	3	0
1	0	0	1	66.54	0	1	1	1	0	3	0
0	0	1	0	65.1	1	1	2	1	2	3	0
