# Supplementary material for: Electronic Health Record–Based Absolute Risk Prediction Model for Esophageal Cancer in the Chinese Population: Model Development and External Validation
Source: JMIR Public Health Surveill. 2023 Mar 15;9:e43725. doi: 10.2196/43725 (PMC10132027; doi:10.2196/43725)
Supplement: Multimedia Appendix 16 [file publichealth_v9i1e43725_app16.zip › predict_ec_10y_risk.do]

clear all
clear mata
version 12 
adopath ++ ./ado

*************************************************************
// configuration
local nyears 10 // 10-year predicted probability, change to any reasonable horizon
local input_file "input_file.csv"
local output_file "output_file.csv"
*************************************************************
insheet using `input_file', comma names case
// get list of variable names
qui ds
local vars `r(varlist)'

// generate a unique id for sorting the data as they were entered
gen sid=_n

clonevar age = age_at_study_date
gen outcome=1
gen exit=age+1
stset exit, enter(age) fail(outcome)

make_predictions_ec, nyears(`nyears') time0(age)
sort sid
keep `vars' cif_inc`nyears'_model1 cif_inc`nyears'_model2 cif_inc`nyears'_model3 cif_inc`nyears'_model4

outsheet using `output_file', c replace

exit
